# Supplementary material for: Infarction or Metabolic Breakdown? Longitudinally Extensive Diffusion-Restricted Lesions from the Medulla Oblongata to the Lumbar Spinal Cord
Source: Diagnostics (Basel). 2026 Feb 6;16(3):504. doi: 10.3390/diagnostics16030504 (PMC12896448; doi:10.3390/diagnostics16030504)
Supplement: Supplementary file 1 [file diagnostics-16-00504-s001.zip]

Archive with 1 entries (1 files):
- diagnostics-4118151-supplementary.pdf
